# Supplementary material for: The Complete Mitochondrial Genome of a Natural Triploid Crucian Carp Mutant, Carassius auratus var. suogu, and Its Phylogenetic Analysis
Source: Life (Basel). 2025 Jul 22;15(8):1156. doi: 10.3390/life15081156 (PMC12387767; doi:10.3390/life15081156)
Supplement: Supplementary file 1 [file life-15-01156-s001.zip]

Archive with 1 entries (1 files):
- life-3671371-supplementary.pdf
